# Supplementary material for: The role of the cytoskeletal proteins MreB and FtsZ in multicellular cyanobacteria
Source: FEBS Open Bio. 2020 Nov 13;10(12):2510–31. doi: 10.1002/2211-5463.13016 (PMC7714070; doi:10.1002/2211-5463.13016)
Supplement: Supplementary file 9 — File S1. Presence/absence of FtsZ, FtsQ, and MreBCD homologs in cyanobacteria. [file FEB4-10-2510-s009.xlsx]

## Sheet: Blatt1
Accession number of FtsZ, FtsQ, and MreBCD homologs in cyanobacteria. Lines in orange are included in the figure.
Sections: 1-Unicellular, 2-forms Beocytes, 3-fillamentous, 4-fillamentous, heterocystous, 5-true/multiseriate branching, heterocystous
Section	Organism_ID	Organism	FtsZ	FtsQ	MreB	MreC	MreD
1	9	Acaryochloris marina MBIC11017	WP_012161432.1	WP_012161430.1	WP_041661022.1	WP_012165411.1	WP_012165410.1
1	60	Acaryochloris sp. CCMEE 5410	WP_010468588.1	WP_010468587.1	WP_029315423.1	WP_029315422.1	WP_012165410.1
1	82	Candidatus Atelocyanobacterium thalassa isolate ALOHA	WP_012953910.1	WP_012953909.1	#N/A	#N/A	#N/A
1	71	Chamaesiphon minutus PCC 6605	WP_041548581.1	WP_015157769.1	WP_041548433.1	#N/A	WP_015162092.1
1	8	Crocosphaera watsonii WH 8501	WP_007305196.1		#N/A	#N/A	#N/A
1	72	Cyanobacterium aponinum PCC 10605	WP_015219491.1		WP_015221147.1	#N/A	#N/A
1	22	Cyanobacterium stanieri PCC 7202	WP_015221984.1		WP_015223648.1	WP_015223649.1	#N/A
1	34	Cyanobium gracile PCC 6307	WP_015108978.1		WP_043327022.1	WP_015109777.1	#N/A
1	62	Cyanobium sp. PCC 7001	WP_043369667.1		WP_043369946.1	WP_006911194.1	#N/A
1	61	Cyanothece sp. ATCC 51142	WP_009544135.1		WP_009545804.1	WP_041231759.1	WP_009545802.1
1	209	Cyanothece sp. ATCC 51472	WP_009544135.1		WP_009545804.1	WP_024750291.1	WP_009545802.1
1	191	Cyanothece sp. CCY0110	WP_008274607.1		WP_008278433.1	WP_035800656.1	WP_008278435.1
1	162	Cyanothece sp. PCC 7424	WP_015956956.1	WP_015956957.1	WP_049858490.1	WP_015955380.1	WP_015955379.1
1	170	Cyanothece sp. PCC 7425	WP_012630079.1	WP_012630078.1	WP_012627193.1	WP_012627192.1	WP_012627191.1
1	194	Cyanothece sp. PCC 7822	WP_013322397.1	WP_013322398.1	WP_041933905.1	WP_013324286.1	WP_013324285.1
1	121	Cyanothece sp. PCC 8801	WP_015785230.1	WP_015957336.1	WP_015785114.1	WP_015785113.1	WP_015957292.1
1	206	Cyanothece sp. PCC 8802	WP_015785230.1	WP_015785231.1	WP_015785114.1	WP_015785113.1	WP_015785112.1
1	35	Dactylococcopsis salina PCC 8305	WP_041235419.1	WP_015229557.1	WP_041235898.1
1	28	Geminocystis herdmanii PCC 6308	WP_017296057.1		WP_017295871.1
1	7	Gloeobacter violaceus PCC 7421	NP_923244.1	NP_923245.1	NP_924413.1		NP_927347.1
1	122	Gloeocapsa sp. PCC 73106	WP_006528233.1
1	57	Gloeocapsa sp. PCC 7428	WP_015186821.1	WP_015186820.1	WP_041918661.1	WP_015189703.1	WP_015189704.1
1	65	Halothece sp. PCC 7418	WP_015225997.1	WP_015225998.1	WP_041596126.1
1	3	Microcystis aeruginosa NIES-843	WP_012265734.1	WP_012265733.1	WP_012266654.1	WP_012266655.1	WP_041804172.1
1	200	Prochlorococcus marinus str. AS9601	WP_011818927.1		WP_011819234.1	WP_011819233.1
1	240	Prochlorococcus marinus str. MIT 9202	WP_002805227.1		WP_033830060.1	WP_002805149.1
1	224	Prochlorococcus marinus str. MIT 9211	WP_041391576.1		WP_041391641.1	WP_012196298.1
1	215	Prochlorococcus marinus str. MIT 9215	WP_012008198.1		WP_041484490.1	WP_012008502.1
1	214	Prochlorococcus marinus str. MIT 9301	WP_011863425.1		WP_011377257.1	WP_011863721.1
1	292	Prochlorococcus marinus str. MIT 9303	WP_011826619.1		WP_011129521.1	WP_011824865.1
1	183	Prochlorococcus marinus str. MIT 9312	WP_011376951.1		WP_011377257.1	WP_011377256.1
1	148	Prochlorococcus marinus str. MIT 9313	WP_011129698.1		WP_011129521.1	WP_011129522.1
1	201	Prochlorococcus marinus str. MIT 9515	WP_011820774.1		WP_011821103.1	WP_011821102.1
1	233	Prochlorococcus marinus str. NATL1A	WP_049752910.1		WP_011295543.1	WP_011824576.1
1	182	Prochlorococcus marinus str. NATL2A	WP_049752697.1		WP_011295543.1	WP_011295542.1
1	27	Prochlorococcus marinus subsp. marinus str. CCMP1375	NP_875774.1		NP_876174.1	NP_876173.1
1	147	Prochlorococcus marinus subsp. pastoris str. CCMP1986	WP_011132943.1		WP_011133249.1	WP_011133248.1
1	146	Synechococcus elongatus PCC 6301	WP_011244037.1	WP_011378434.1	WP_039755477.1	WP_011243525.1
1	2	Synechococcus elongatus PCC 7942	WP_011244037.1	WP_011378434.1	WP_039755477.1	WP_011243525.1
1	293	Synechococcus sp. BL107	WP_009789389.1		WP_009788436.1	WP_009788435.1
1	254	Synechococcus sp. CB0101	WP_010304168.1		WP_010312398.1	WP_010312397.1
1	257	Synechococcus sp. CB0205	WP_029626421.1		WP_010314249.1	WP_010314251.1
1	177	Synechococcus sp. CC9311	WP_041426383.1		WP_011618098.1	WP_011618099.1
1	275	Synechococcus sp. CC9605	WP_011363839.1		WP_011363141.1	WP_011363142.1
1	217	Synechococcus sp. CC9616	WP_028952502.1		WP_028953366.1	WP_028953367.1
1	43	Synechococcus sp. CC9902	WP_011360320.1		WP_011358990.1	WP_011358991.1
1	154	Synechococcus sp. JA-2-3B'a(2-13)	WP_011433691.1		WP_041436763.1	WP_011434053.1	WP_011434054.1
1	133	Synechococcus sp. JA-3-3Ab	WP_011429031.1		WP_011429276.1	WP_041438068.1	WP_011429278.1
1	266	Synechococcus sp. PCC 6312	WP_015125672.1		WP_015124896.1	WP_015124897.1	WP_015124898.1
1	186	Synechococcus sp. PCC 7002	WP_012305666.1	WP_012305665.1	WP_030008138.1	WP_012307140.1	WP_012307141.1
1	238	Synechococcus sp. PCC 7335	WP_006457598.1	WP_050765778.1	WP_038016419.1	WP_006455763.1	WP_006455208.1
1	272	Synechococcus sp. PCC 7336	WP_017327433.1		WP_026100633.1	WP_038025692.1	WP_017324380.1
1	212	Synechococcus sp. RCC307	WP_050815520.1		WP_043737577.1	WP_050815506.1
1	235	Synechococcus sp. RS9916	WP_007098501.1		WP_007099551.1	WP_007099552.1
1	227	Synechococcus sp. RS9917	WP_007100416.1		WP_007101013.1	WP_007101012.1
1	222	Synechococcus sp. WH 5701	WP_006170207.1		WP_006172896.1	WP_006172897.1
1	203	Synechococcus sp. WH 7803	WP_041428635.1		WP_011932106.1	WP_011932107.1
1	230	Synechococcus sp. WH 7805	WP_038004437.1		WP_006042538.1	WP_038004551.1
1	296	Synechococcus sp. WH 8016	WP_006854627.1		WP_038014152.1	WP_006853881.1
1	260	Synechococcus sp. WH 8102	WP_011128508.1		WP_011127000.1	WP_011127001.1
1	278	Synechococcus sp. WH 8109	WP_006851760.1		WP_025362008.1	WP_025362009.1
1	157	Synechocystis sp. PCC 6803	WP_010872126.1	WP_010872127.1
1	219	Synechocystis sp. PCC 6803	WP_010872126.1	WP_010872127.1
1	174	Synechocystis sp. PCC 6803 substr. GT-I	WP_010872126.1	WP_010872127.1
1	188	Synechocystis sp. PCC 6803 substr. PCC-N	WP_010872126.1	WP_010872127.1
1	129	Synechocystis sp. PCC 7509	WP_009633359.1	WP_009633357.1	WP_028954426.1	WP_028954427.1	WP_038021924.1
1	5	Thermosynechococcus elongatus BP-1	NP_683172.1		NP_681728.1	NP_681729.1	NP_681730.1
2	21	Chroococcidiopsis thermalis PCC 7203	WP_015154609.1	WP_015154606.1	WP_041462553.1	WP_015156010.1	WP_015156009.1
2	123	Pleurocapsa sp. PCC 7319	WP_019504285.1	WP_019504284.1	WP_019506826.1	WP_019506825.1	WP_026102638.1
2	56	Pleurocapsa sp. PCC 7327	WP_015142504.1	WP_015142505.1	WP_015144831.1	WP_015144830.1	WP_015144829.1
2	41	Stanieria cyanosphaera PCC 7437	WP_015194198.1	WP_015194199.1	WP_015191784.1	WP_015191785.1	WP_015191786.1
2	58	Xenococcus sp. PCC 7305	WP_006511475.1	WP_006511474.1	WP_006511508.1	WP_006511509.1
3	14	Arthrospira maxima CS-328	WP_006669768.1	WP_006669767.1	EDZ93028.1
3	151	Arthrospira platensis C1	WP_006625893.1	WP_006625892.1	WP_006622219.1	WP_008051723.1	WP_006622216.1
3	10	Arthrospira platensis NIES-39	WP_006620261.1	WP_014276904.1	WP_035737285.1	WP_006619861.1	WP_006619862.1
3	164	Arthrospira sp. PCC 8005	WP_006625893.1	WP_006669767.1	WP_006622219.1	WP_008051723.1	WP_006622216.1
3	12	Coleofasciculus chthonoplastes PCC 7420	WP_044211143.1	WP_006106266.1	WP_044208646.1	WP_006102760.1	WP_044208644.1
3	39	Crinalium epipsammum PCC 9333	WP_015201234.1	WP_015201233.1	WP_015204252.1	WP_015204251.1	WP_015204250.1
3	85	filamentous cyanobacterium ESFC-1	WP_018397838.1	WP_018397837.1	WP_018398995.1	WP_018398996.1	WP_018398997.1
3	126	Geitlerinema sp. PCC 7105	WP_026097750.1	WP_017661761.1	WP_017660262.1	WP_017660263.1	WP_017660264.1
3	51	Geitlerinema sp. PCC 7407	WP_015173791.1	WP_015173792.1	WP_015171068.1	WP_015171069.1	WP_041268279.1
3	75	Kamptonema formosum PCC 6407	WP_007355195.1	WP_007355194.1	WP_026103616.1	WP_007356169.1	WP_007356170.1
3	42	Leptolyngbya boryana PCC 6306	WP_017287543.1	WP_017287542.1	WP_017287315.1		WP_017287317.1
3	155	Leptolyngbya sp. JSC-1	WP_035996963.1	WP_035996966.1	WP_036005924.1		WP_036005922.1
3	131	Leptolyngbya sp. PCC 6406	WP_008307838.1	WP_008307840.1	WP_027268918.1	WP_008308114.1	WP_008308115.1
3	196	Leptolyngbya sp. PCC 7375	WP_006516669.1	WP_006516668.1	WP_006516356.1	WP_006516357.1	WP_006516358.1
3	187	Leptolyngbya sp. PCC 7376	WP_015132799.1	WP_015132798.1	WP_041763473.1	WP_015134179.1	WP_015134178.1
3	59	Lyngbya sp. PCC 8106	WP_009785798.1	WP_039896619.1	WP_009783753.1	WP_009783752.1	WP_009783751.1
3	55	Microcoleus sp. PCC 7113	WP_015180997.1	WP_015180996.1	WP_015181647.1	WP_015181646.1	WP_015181645.1
3	24	Nodosilinea nodulosa PCC 7104	WP_017299096.1	WP_017299094.1	WP_017298725.1		WP_040695397.1
3	36	Oscillatoria acuminata PCC 6304	WP_015147980.1	WP_015147979.1	WP_015151693.1	WP_015151692.1	WP_015151691.1
3	73	Oscillatoria nigro-viridis PCC 7112	WP_041622775.1	WP_015179037.1	WP_015174156.1	WP_015174155.1	WP_041622842.1
3	49	Oscillatoria sp. PCC 10802	WP_026099047.1	WP_017721206.1	WP_026098715.1	WP_017719056.1	WP_044170184.1
3	19	Oscillatoriales cyanobacterium JSC-12	WP_009557129.1	WP_009557130.1	WP_036614597.1	WP_009555953.1	WP_009555952.1
3	137	Prochlorothrix hollandica PCC 9006	WP_017712109.1	WP_017712110.1	WP_017712067.1	WP_044076527.1	WP_016924476.1
3	40	Pseudanabaena biceps PCC 7429	WP_009628587.1	WP_009628586.1	WP_040689128.1	WP_009628389.1	WP_040689119.1
3	127	Pseudanabaena sp. PCC 6802	WP_019499271.1	WP_019499272.1	WP_026102955.1	WP_019498043.1	WP_019498042.1
3	50	Pseudanabaena sp. PCC 7367	WP_015164337.1	WP_015164338.1	WP_041699562.1	WP_015165454.1	WP_015165453.1
3	76	Spirulina subsalsa PCC 9445	WP_052646656.1		WP_017303795.1	WP_017303794.1	WP_017303793.1
3	6	Trichodesmium erythraeum IMS101	WP_011613145.1	WP_011613146.1	WP_044136450.1	WP_011610899.1
3	88	[Oscillatoria] sp. PCC 6506	WP_007355195.1	WP_007355194.1	WP_026103616.1	WP_007356169.1	WP_007356170.1
4	15	'Nostoc azollae' 0708	WP_013191011.1	WP_013191009.1	WP_013190299.1	WP_013190300.1	WP_013190301.1
4	23	Anabaena cylindrica PCC 7122	WP_015212387.1	WP_015212388.1	WP_015212821.1	WP_015212822.1	WP_015212823.1
4	125	Anabaena sp. PCC 7108	WP_016949004.1	WP_016949005.1	WP_016949911.1	WP_016949912.1	WP_016949913.1
4	13	Anabaena variabilis ATCC 29413	WP_011318639.1	WP_011318641.1	WP_041456075.1	WP_011318283.1	WP_011318282.1
4	158	Calothrix sp. PCC 6303	WP_015199344.1	WP_015199343.1	WP_015200308.1	WP_015200309.1	WP_041739909.1
4	173	Calothrix sp. PCC 7103	WP_026093497.1	WP_019494820.1	WP_019492420.1	WP_019492419.1	WP_019492418.1
4	128	Calothrix sp. PCC 7507	WP_015127955.1	WP_015127957.1	WP_015127183.1	WP_015127181.1	WP_015127180.1
4	16	Cylindrospermopsis raciborskii CS-505	WP_006278715.1	WP_006278714.1	WP_006277644.1	WP_006277643.1	WP_006277642.1
4	38	Cylindrospermum stagnale PCC 7417	WP_015209597.1	WP_015209598.1	WP_015210182.1	WP_015210183.1	WP_015210184.1
4	53	Microchaete sp. PCC 7126	WP_017656104.1	WP_017656102.1	WP_017654989.1	WP_017654990.1	WP_017654991.1
4	141	Nodularia spumigena CCY9414	WP_006197392.1	WP_006197393.1	WP_006194849.1	WP_006194848.1	WP_006194847.1
4	4	Nostoc punctiforme PCC 73102	WP_012411109.1	WP_012411111.1	WP_041565291.1	WP_012408515.1	WP_012408514.1
4	156	Nostoc sp. PCC 7107	WP_044501075.1	WP_015115268.1	WP_015112423.1	WP_015112424.1	WP_015112425.1
4	46	Anabaena sp. PCC 7120	WP_010997999.1	WP_010997998.1	WP_044520478.1	WP_010994263.1	WP_044520477.1
4	130	Nostoc sp. PCC 7524	WP_015139802.1	WP_015139800.1	WP_015137713.1	WP_015137712.1	WP_041555600.1
4	17	Raphidiopsis brookii D9	WP_009342894.1	WP_009342895.1	WP_009342324.1	WP_009342323.1	WP_009342322.1
4	68	Rivularia sp. PCC 7116	WP_015117120.1	WP_015117119.1	WP_015117715.1	WP_015117714.1	WP_015117713.1
4	1	Scytonema hofmanni PCC 7110	KYC40303.1	KYC40302.1	KYC38680.1	KYC38679.1	KYC38678.1
4	80	[Scytonema hofmanni] UTEX 2349	WP_029636425.1	WP_029636429.1	WP_029634174.1	WP_029634175.1	WP_029634176.1
5	30	Chlorogloeopsis fritschii PCC 6912	WP_026087296.1	WP_016872423.1	WP_016879758.1	WP_016879080.1	WP_016879079.1
5	136	Chlorogloeopsis fritschii PCC 9212	WP_026087296.1	WP_016872423.1	WP_016879081.1	WP_016879080.1	WP_016879079.1
5	84	cyanobacterium PCC 7702	WP_026101371.1	WP_017320163.1	WP_026101423.1	WP_017320656.1	WP_017320657.1
5	135	Fischerella muscicola PCC 7414	WP_026085701.1	WP_016865133.1	WP_016865093.1	WP_016865092.1	WP_016865091.1
5	32	Fischerella muscicola SAG 1427-1 = PCC 73103	WP_016860511.1	WP_016860509.1	WP_016861047.1	WP_016861046.1	WP_016861045.1
5	190	Fischerella sp. JSC-11	WP_009456805.1	WP_009456802.1	WP_009458021.1	WP_009458022.1	WP_026086369.1
5	161	Fischerella sp. PCC 9339	WP_017310208.1	WP_017310210.1	WP_017312452.1	WP_017312451.1	WP_026082078.1
5	171	Fischerella sp. PCC 9431	WP_026721750.1	WP_026721748.1	WP_026722190.1	WP_026722189.1	WP_026722188.1
5	54	Fischerella sp. PCC 9605	WP_026733488.1	WP_026733490.1	WP_026735085.1	WP_026735086.1	WP_026735087.1
5	31	Fischerella thermalis PCC 7521	WP_009456805.1	WP_009456802.1	WP_009458021.1	WP_009458022.1	WP_026086369.1
5	37	Mastigocladopsis repens PCC 10914	WP_026082307.1	WP_017314487.1	WP_017319253.1	WP_017319252.1	WP_026082873.1
