# Supplementary material for: The role of the cytoskeletal proteins MreB and FtsZ in multicellular cyanobacteria
Source: FEBS Open Bio. 2020 Nov 13;10(12):2510–31. doi: 10.1002/2211-5463.13016 (PMC7714070; doi:10.1002/2211-5463.13016)
Supplement: Supplementary file 10 — File S2. Quantification of MreB localization patterns. [file FEB4-10-2510-s010.xlsx]

## Sheet: Tabelle1
Number of cells presenting MreB localization as unpatterned strings, septal localization,linear filaments or placed at mid cell.
GFP-MreB											GFP-MreB										MreB-His						GFP-MreB
Anabaena											F. muscicola										Fischerella						C. fritschii
	PpetE-gfp-mreB				PmreB-gfp-mreB							PpetE-gfp-mreB				PmreB-gfp-mreB					PpetE-mreB-His							PpetE-gfp-mreB				PmreB-gfp-mreB
	Cells with unpatterned strings	Cells with septal	cells with linear filament	total counted cells		Cells with unpatterned strings	Cells with septal	cells with linear filament	total counted cells			Cells with unpatterned strings	Cells with septal	cells with linear filament	total counted cells		Cells with unpatterned strings	Cells with septal	cells with linear filament	total counted cells		Cells with unpatterned strings	cells with linear filament	cells with mid cell localization	total counted cells			Cells with unpatterned strings	Cells with septal	cells with linear filament	total counted cells		Cells with unpatterned strings	Cells with septal	cells with linear filament	total counted cells
Sample 1	46	3	0	49	Sample 1	182	20	0	202		Sample 1	9	2	0	11	Sample 1	38	5	0	43	Sample 1	3	14	0	17		Sample 1	24	7	10	41	Sample 1	14	1	1	16
Sample 2	71	17	0	88	Sample 2	116	18	0	134		Sample 2	0	0	0	0	Sample 2	171	4	5	180	Sample 2	6	14	0	20		Sample 2	125	9	7	141	Sample 2	111	0	0	111
Sample 3	15	2	0	17	Sample 3	134	26	0	160		Sample 3	0	0	0	0	Sample 3	0	0	0	0	Sample 3	5	0	0	5		Sample 3	99	6	5	110	Sample 3	12	6	0	18
Sample 4	48	9	0	57	Sample 4	115	25	0	140		Sample 4	10	1	1	12	Sample 4	103	16	7	126	Sample 4	0	0	0	0		Sample 4	53	7	0	60	Sample 4	162	0	0	162
Sample 5	53	6	0	59	Total	547	89	0	636		Sample 5	16	2	1	19	Sample 5	78	3	1	82	Sample 5	7	10	0	17		Sample 5	0	0	0	0	Sample 5	15	5	0	20
Sample 6	71	15	0	86	Percentage	86.0063	13.9937	0	100		Sample 6	28	0	0	28	Sample 6	7	0	0	7	Sample 6	0	0	0	0		Sample 6	0	0	0	0	Sample 6	35	0	0	35
Sample 7	53	26	0	79							Sample 7	34	0	0	34	Sample 7	228	1	0	229	Sample 7	4	0	0	4		Sample 7	0	0	0	0	Sample 7	36	0	0	36
Sample 8	131	46	17	194							Sample 8	22	0	0	22	Sample 8	118	0	0	118	Sample 8	34	0	0	34		Sample 8	10	0	0	10	Sample 8	4	3	1	8
Sample 9	144	67	18	229							Sample 9	0	0	0	0	Sample 9	185	3	0	188	Sample 9	11	5	0	16		Sample 9	0	0	0	0	Sample 9	3	4	1	8
Sample 10	59	44	4	107							Sample 10	53	7	0	60	Sample 10	171	19	1	191	Sample 10	5	9	0	14		Sample 10	4	0	0	4	Sample 10	53	6	0	59
Sample 11	29	5	0	34							Sample 11	102	17	0	119	Sample 11	0	0	0	0	Sample 11	0	0	0	0		Sample 11	122	25	5	152	Sample 11	2	0	2	4
Sample 12	34	6	0	40							Sample 12	25	4	0	29	Sample 12	174	12	0	186	Sample 12	8	0	0	8		Sample 12	2	0	0	2	Total	447	25	5	477
Sample 13	10	4	0	14							Sample 13	46	8	2	56	Sample 13	0	0	0	0	Sample 13	7	0	0	7		Total	439	54	27	520	Percentage	93.7107	5.24109	1.04822	100
Sample 14	27	4	0	31							Sample 14	41	9	3	53	Sample 14	114	0	0	114	Sample 14	12	0	0	12		Percentage	84.4231	10.3846	5.19231	100
Sample 15	20	4	1	25							Sample 15	32	22	2	56	Sample 15	104	7	0	111	Sample 15	0	9	0	9
Sample 16	38	3	4	45							Sample 16	15	0	0	15	Sample 16	139	8	0	147	Sample 16	20	5	0	25
Sample 17	38	4	0	42							Sample 17	26	0	0	26	Sample 17	151	4	2	157	Sample 17	0	0	0	0
Sample 18	29	3	5	37							Sample 18	14	1	0	15	Sample 18	133	4	0	137	Sample 18	0	0	0	0
Sample 19	100	7	0	107							Sample 19	48	3	0	51	Sample 19	4	0	0	4	Sample 19	0	0	0	0
Sample 20	70	4	0	74							Total	521	76	9	606	Sample 20	10	0	0	10	Sample 20	4	7	0	11
Sample 21	40	7	0	47							Percentage	85.9736	12.5413	1.48515	100	Sample 21	3	0	0	3	Sample 21	16	0	0	16
Sample 22	46	8	3	57												Sample 22	106	8	0	114	Sample 22	12	0	0	12
Sample 23	40	16	6	62												Sample 23	80	1	0	81	Sample 23	9	0	0	9
Sample 24	13	5	3	21												Sample 24	101	10	0	111	Sample 24	7	0	0	7
Sample 25	14	6	7	27												Sample 25	78	5	0	83	Sample 25	0	0	0	0
Sample 26	32	8	8	48												Sample 26	74	9	0	83	Sample 26	0	0	0	0
Total	1271	329	76	1676												Sample 27	126	8	0	134	Sample 27	0	0	0	0
Percentage	75.8353	19.6301	4.53461	100												Sample 28	46	2	0	48	Sample 28	0	0	0	0
																Sample 29	68	5	0	73	Sample 29	0	0	0	0
																Sample 30	140	11	0	151	Sample 30	0	0	0	0
																Sample 31	40	7	0	47	Sample 31	0	0	0	0
																Sample 32	65	5	0	70	Sample 32	0	0	0	0
																Sample 33	58	3	0	61	Sample 33	2	0	0	2
																Sample 34	17	4	3	24	Sample 34	1	0	0	1
																Sample 35	0	0	0	0	Sample 35	2	0	0	2
																Sample 36	85	4	1	90	Sample 36	16	0	0	16
																Sample 37	86	1	0	87	Sample 37	6	0	0	6
																Sample 38	57	3	0	60	Sample 38	8	0	0	8
																Sample 39	128	5	0	133	Sample 39	11	0	0	11
																Sample 40	26	1	0	27	Sample 40	8	0	0	8
																Sample 41	114	5	5	124	Sample 41	5	0	0	5
																Sample 42	169	3	5	177	Sample 42	7	0	0	7
																Sample 43	83	5	1	89	Sample 43	4	0	0	4
																Sample 44	119	9	2	130	Sample 44	9	0	0	9
																Sample 45	103	12	3	118	Sample 45	4	0	0	4
																Sample 46	94	4	0	98	Sample 46	3	0	0	3
																Sample 47	102	10	1	113	Sample 47	9	0	1	10
																Sample 48	123	12	12	147	Sample 48	8	0	0	8
																Sample 49	79	5	1	85	Sample 49	1	0	0	1
																Sample 50	190	12	7	209	Sample 50	28	0	0	28
																Sample 51	9	7	0	16	Sample 51	3	0	0	3
																Sample 52	13	2	1	16	Sample 52	10	0	0	10
																Sample 53	26	2	4	32	Sample 53	6	0	0	6
																Sample 54	227	8	3	238	Sample 54	12	0	0	12
																Sample 55	151	4	0	155	Sample 55	20	0	0	20
																Sample 56	112	6	1	119	Sample 56	25	0	0	25
																Sample 57	132	9	1	142	Sample 57	10	0	0	10
																Sample 58	140	13	3	156	Sample 58	15	0	0	15
																Sample 59	118	16	4	138	Sample 59	8	0	0	8
																Sample 60	20	5	0	25	Sample 60	9	0	0	9
																Sample 61	12	1	2	15	Sample 61	8	0	0	8
																Sample 62	21	1	1	23	Sample 62	6	0	0	6
																Total	5469	329	77	5875	Sample 63	5	0	0	5
																Percentage	93.0894	5.6	1.31064	100	Sample 64	20	0	0	20
																					Sample 65	25	0	0	25
																					Sample 66	19	0	0	19
																					Sample 67	28	0	0	28
																					Sample 68	31	0	0	31
																					Sample 69	34	0	0	34
																					Sample 70	1	0	1	2
																					Sample 71	25	0	0	25
																					Sample 72	2	0	0	2
																					Sample 73	9	0	0	9
																					Sample 74	12	0	0	12
																					Sample 75	8	0	0	8
																					Sample 76	9	0	0	9
																					Sample 77	4	0	0	4
																					Sample 78	1	0	0	1
																					Sample 79	1	0	0	1
																					Sample 80	1	0	0	1
																					Sample 81	9	0	0	9
																					Sample 82	2	0	0	2
																					Sample 83	5	0	0	5
																					Sample 84	4	0	0	4
																					Sample 85	22	0	0	22
																					Sample 86	18	0	2	20
																					Sample 87	23	0	0	23
																					Sample 88	18	0	0	18
																					Sample 89	5	0	0	5
																					Sample 90	8	0	0	8
																					Sample 91	9	0	0	9
																					Sample 92	7	0	0	7
																					Sample 93	7	0	0	7
																					Sample 94	7	0	0	7
																					Sample 95	5	0	0	5
																					Sample 96	6	0	0	6
																					Sample 97	14	0	0	14
																					Sample 98	6	0	0	6
																					Sample 99	7	0	0	7
																					Sample 100	5	0	0	5
																					Sample 101	18	0	0	18
																					Sample 102	4	0	0	4
																					Sample 103	13	0	0	13
																					Sample 104	5	0	0	5
																					Sample 105	3	0	0	3
																					Sample 106	9	0	0	9
																					Sample 107	19	0	0	19
																					Sample 108	4	0	0	4
																					Sample 109	14	0	0	14
																					Sample 110	6	0	0	6
																					Sample 111	2	0	0	2
																					Sample 112	2	0	0	2
																					Sample 113	3	0	0	3
																					Sample 114	2	0	0	2
																					Sample 115	1	0	0	1
																					Sample 116	15	0	0	15
																					Sample 117	11	0	0	11
																					Total	987	73	4	1064
																					Percentage	92.7632	6.8609	0.37594	100
